# Supplementary material for: Knowledge, Attitudes, and Practices Regarding Influenza and Pertussis Immunization During Pregnancy in Greece
Source: Vaccines (Basel). 2025 Mar 25;13(4):347. doi: 10.3390/vaccines13040347 (PMC12030942; doi:10.3390/vaccines13040347)
Supplement: Supplementary file 1 [file vaccines-13-00347-s001.zip]

Archive with 1 entries (1 files):
- vaccines-3479823-supplementary.pdf
